# Supplementary material for: Association between deployment and Gulf War Illness and adverse COVID outcomes in a nationwide cohort of 1990–1991 Gulf Era war veterans in the VA’s Million Veteran Program
Source: PLoS One. 2026 Jun 15;21(6):e0348594. doi: 10.1371/journal.pone.0348594 (PMC13268159; doi:10.1371/journal.pone.0348594)
Supplement: S2 Table — Sociodemographic and clinical characteristics of the full CSP2006/MVP029 GWEV cohort (N = 136,868) stratified by COVID lab-test status (never COVID-tested n = 110,727; ever COVID-tested n = 26,141) with further stratification by deployment status and confirmed COVID result (COVID⁺ n = 4,586; COVID⁻ n = 21,555), and the deployed GWV surveyed subcohort (N = 1,643) by COVID test status and Gulf War Illness (GWI) case status. Variables presented include age, sex, race/ethnicity, marital status, military rank, service branch, unit component, smoking history, Elixhauser comorbidity score, BMI, co-insurance, VA healthcare utilization, and geographic region. Cell values are n (%). (XLSX) [file pone.0348594.s002.xlsx]

## Sheet: S2 Table
S2 Table. Characteristics of N=136,868 Gulf War era veteran (GWEVs) in CSP2006 Million Veteran Program cohort by COVID test-status in 2020.
					Overall expanded CSP2006 GWEV cohort by COVID testing and deployment status (N=136,868)												COVID-tested GWEVs by confirmed lab results and deployment status (N=26,141)												Deployed GWV Subcohort by COVID-testing and GWI case-status in 2020 (N=9,231)
					Never COVID-tested (n=110,727, 80.9%)						Ever COVID-tested (n=26,141, 19.1%)a						Tested COVID+ (n=4,586, 17.5%)b						Tested only COVID- (n=21,555, 83.5%)c								Ever COVID-tested (n=1,643)d				Tested COVID+ (n=303, 18.4%) b						Tested only COVID- (n=1,340, 81.6%) c
					All		Non-Deployed e		Deployed e		All		Non-Deployed e		Deployed e		All		Non-Deployed e		Deployed e		All		Non-Deployed e		Deployed e		All		GWI- f		GWI+ f		All		GWI- f		GWI+ f		All		GWI- f		GWI+ f
					n=110,727		n=86,549		n=24,178		n=26,141		n=20,434		n=5,707		n=4,586		n=3,514		n=1072		n=21,555		n=16,920		n=4,635		n=1,643		n=998		n=645		n=303		n=192		n=111		n=1340		n=806		n=534
	Variable		Categories
	Age in years, n (%)		47-59		54487 (49.3)		39765 (46.1)		14722 (60.9)		13836 (52.9)		10167 (49.8)		3669 (64.3)		2669 (58.2)		1952 (55.5)		717 (66.9)		11153 (51.7)		8207 (48.5)		2946 (63.5)		896 (54.5)		514 (51.5)		382 (59.2)		183 (60.4)		113 (58.9)		70 (63.1)		715 (53.4)		402 (49.8)		313 (58.6)
			60-69		36391 (32.9)		29250 (33.8)		7141 (29.6)		8689 (33.3)		7097 (34.7)		1592 (27.9)		1334 (29.1)		1057 (30.1)		277 (25.8)		7363 (34.2)		6043 (35.7)		1320 (28.5)		537 (32.7)		344 (34.5)		193 (29.9)		90 (29.7)		61 (31.8)		29 (26.1)		447 (33.4)		283 (35.1)		164 (30.7)
			≥70		19701 (17.8)		17410 (20.1)		2291 (9.6)		3616 (13.8)		3170 (15.5)		446 (7.8)		583 (12.7)		505 (14.4)		78 (7.3)		3039 (14.1)		2670 (15.8)		369 (8.0)		210 (12.8)		140 (14.0)		70 (10.9)		30 (9.9)		18 (9.4)		12 (10.8)		178 (13.3)		121 (15.0)		57 (10.7)
			Missing		148 (0.1)		124 (0.1)		24 (0.1)		0 (0.0)		0 (0.0)		0 (0.0)		0 (0.0)		0 (0.0)		0 (0.0)		0 (0.0)		0 (0.0)		0 (0.0)		0 (0.0)		0 (0.0)		0 (0.0)		0 (0.0)		0 (0.0)		0 (0.0)		0 (0.0)		0 (0.0)		0 (0.0)	0 (0.0%)
	Sex, n (%)		Male		93220 (84.3)		71691 (83.0)		21529 (89.1)		21240 (81.3)		16281 (79.7)		4959 (86.9)		3886 (84.7)		2938 (83.6)		948 (88.4)		17354 (80.5)		13343 (78.9)		4011 (86.5)		1425 (86.7)		877 (87.9)		548 (85.0)		272 (89.8)		173 (90.1)		99 (89.2)		1153 (86.0)		704 (87.3)		449 (84.1)
			Female		17350 (15.7)		14725 (17.0)		2625 (10.9)		4899 (18.7)		4151 (20.3)		748 (13.1)		700 (15.3)		576 (16.4)		124 (11.6)		4199 (19.5)		3575 (21.1)		624 (13.5)		218 (13.3)		121 (12.1)		97 (15.0)		31 (10.2)		19 (9.9)		12 (10.8)		187 (14.0)		102 (12.7)		85 (15.9)
			Missing		157 (0.1)		133 (0.2)		24 (0.1)		2 (0.0)		2 (0.0)		0 (0.0)		0 (0.0)		0 (0.0)		0 (0.0)		2 (0.0)		2 (0.0)		0 (0.0)		0 (0.0)		0 (0.0)		0 (0.0)		0 (0.0)		0 (0.0)		0 (0.0)		0 (0.0)		0 (0.0)		0 (0.0)	0 (0.0%)
	Race/ethnicity, n (%)		White (non-Hispanic)		66857 (60.5)		53576 (62.0)		13281 (55.0)		14300 (54.7)		11424 (55.9)		2876 (50.4)		2359 (51.4)		1858 (52.9)		501 (46.7)		11941 (55.4)		9566 (56.5)		2375 (51.2)		964 (58.7)		632 (63.3)		332 (51.5)		176 (58.1)		129 (67.2)		47 (42.4)		788 (58.8)		503 (62.4)		285 (53.4)
			African-American		28542 (25.8)		21268 (24.6)		7274 (30.1)		8012 (30.7)		6062 (29.7)		1950 (34.2)		1522 (33.2)		1112 (31.6)		410 (38.2)		6490 (30.1)		4950 (29.3)		1540 (33.2)		442 (26.9)		228 (22.8)		214 (33.2)		89 (29.4)		41 (21.4)		48 (43.2)		353 (26.3)		187 (23.2)		166 (31.1)
			Other		15180 (13.7)		11581 (13.4)		3599 (14.9)		3829 (14.6)		2948 (14.4)		881 (15.4)		705 (15.4)		544 (15.5)		161 (15.0)		3124 (14.5)		2404 (14.2)		720 (15.5)		237 (14.4)		138 (13.8)		99 (15.3)		38 (12.5)		22 (11.4)		16 (14.4)		199 (14.9)		116 (14.4)		83 (15.5)
			Missing		148 (0.1)		124 (0.1)		24 (0.1)		0 (0.0)		0 (0.0)		0 (0.0)		0 (0.0)		0 (0.0)		0 (0.0)		0 (0.0)		0 (0.0)		0 (0.0)		0 (0.0)		0 (0.0)		0 (0.0)		0 (0.0)		0 (0.0)		0 (0.0)		0 (0.0)		0 (0.0)		0 (0.0)	0 (0.0%)
	Marital Status, n (%)		Not married		44802 (40.5)		35395 (40.9)		9407 (38.9)		12489 (47.8)		9904 (48.5)		2585 (45.3)		2000 (43.6)		1551 (44.1)		449 (41.9)		10489 (48.7)		8353 (49.4)		2136 (46.1)		647 (39.4)		392 (39.3)		255 (39.5)		105 (34.7)		63 (32.8)		42 (37.8)		542 (40.4)		329 (40.8)		213 (39.9)
			Married/Living together		65888 (59.5)		51120 (59.1)		14768 (61.1)		13652 (52.2)		10530 (51.5)		3122 (54.7)		2586 (56.4)		1963 (55.9)		623 (58.1)		11066 (51.3)		8567 (50.6)		2499 (53.9)		996 (60.6)		606 (60.7)		390 (60.5)		198 (65.3)		129 (67.2)		69 (62.2)		798 (59.6)		477 (59.2)		321 (60.1)
			Missing		37 (0.03)		34 (0.04)		3 (0.01)		0 (0.0)		0 (0.0)		0 (0.0)		0 (0.0)		0 (0.0)		0 (0.0)		0 (0.0)		0 (0.0)		0 (0.0)		0 (0.0)		0 (0.0)		0 (0.0)		0 (0.0)		0 (0.0)		0 (0.0)		0 (0.0)		0 (0.0)		0 (0.0)	0 (0.0%)
	Rank, n (%)		Officer/Warrant Officer		18569 (16.8)		15627 (18.1)		2942 (12.2)		3067 (11.7)		2599 (12.7)		468 (8.2)		470 (10.2)		392 (11.2)		78 (7.3)		2597 (12.0)		2207 (13.0)		390 (8.4)		207 (12.6)		156 (15.6)		51 (7.9)		38 (12.5)		34 (17.7)		4 (3.6)		169 (12.6)		122 (15.1)		47 (8.8)
			Enlisted		89846 (81.1)		68946 (79.7)		20900 (86.4)		22560 (86.3)		17402 (85.2)		5158 (90.4)		4043 (88.2)		3060 (87.1)		983 (91.7)		18517 (85.9)		14342 (84.8)		4175 (90.1)		1418 (86.3)		830 (83.2)		588 (91.2)		262 (86.5)		156 (81.2)		106 (95.5)		1156 (86.3)		674 (83.6)		482 (90.3)
			Missing		2312 (2.1)		1976 (2.3)		336 (1.4)		514 (2.0)		433 (2.1)		81 (1.4)		73 (1.6)		62 (1.8)		11 (1.0)		441 (2.0)		371 (2.2)		70 (1.5)		18 (1.1)		12 (1.2)		6 (0.9)		3 (1.0)		2 (1.0)		1 (0.9)		15 (1.1)		10 (1.2)		5 (0.9)	5 (0.9%)
	Military service branch, n (%)		Navy/Coast Guard		24405 (22.0)		20124 (23.3)		4281 (17.7)		5896 (22.6)		4837 (23.7)		1059 (18.6)		955 (20.8)		777 (22.1)		178 (16.6)		4941 (22.9)		4060 (24.0)		881 (19.0)		290 (17.7)		208 (20.8)		82 (12.7)		52 (17.2)		35 (18.2)		17 (15.3)		238 (17.8)		173 (21.5)		65 (12.2)
			Army		57320 (51.8)		42791 (49.4)		14529 (60.1)		14131 (54.1)		10627 (52.0)		3504 (61.4)		2555 (55.7)		1875 (53.4)		680 (63.4)		11576 (53.7)		8752 (51.7)		2824 (60.9)		1001 (60.9)		567 (56.8)		434 (67.3)		186 (61.4)		109 (56.8)		77 (69.4)		815 (60.8)		458 (56.8)		357 (66.9)
			Air Force		7944 (7.2)		4960 (5.7)		2249 (9.3)		1874 (7.2)		1193 (5.8)		681 (11.9)		707 (15.4)		624 (17.8)		83 (7.7)		1526 (7.1)		973 (5.8)		553 (11.9)		160 (9.7)		118 (11.7)		42 (6.5)		27 (8.9)		22 (11.5)		5 (4.5)		154 (11.5)		79 (9.8)		75 (14.0)
			Marine Corps		21058 (19.0)		18674 (21.6)		3119 (12.9)		4240 (16.1)		3777 (18.5)		463 (8.1)		369 (8.1)		238 (6.8)		131 (12.2)		3512 (16.3)		3135 (18.5)		377 (8.2)		192 (11.7)		105 (10.5)		87 (13.5)		38 (12.5)		26 (13.5)		12 (10.8)		133 (9.9)		96 (11.9)		37 (6.9)
			Missing		0 (0.0)		0 (0.0)		0 (0.0)		0 (0.0)		0 (0.0)		0 (0.0)		0 (0.0)		0 (0.0)		0 (0.0)		0 (0.0)		0 (0.0)		0 (0.0)		0 (0.0)		0 (0.0)		0 (0.0)		0 (0.0)		0 (0.0)		0 (0.0)		0 (0.0)		0 (0.0)		0 (0.0)	0 (0.0%)
	Unit component, n (%)		Reserve/National Guard		42151 (38.1)		37265 (43.1)		4886 (20.2)		10144 (38.8)		8975 (43.9)		1169 (20.5)		1840 (40.1)		1587 (45.2)		253 (23.6)		8304 (38.5)		7388 (43.7)		916 (19.8)		362 (22.0)		209 (20.9)		153 (23.7)		79 (26.1)		50 (26.0)		29 (26.1)		283 (21.1)		159 (19.7)		124 (23.2)
			Active Duty		68575 (61.9)		49283 (56.9)		19292 (79.8)		15997 (61.2)		11459 (56.1)		4538 (79.5)		2746 (59.9)		1927 (54.8)		819 (76.4)		13251 (61.5)		9532 (56.3)		3719 (80.2)		1281 (78.0)		789 (79.1)		492 (76.3)		224 (73.9)		142 (74.0)		82 (73.9)		1057 (78.9)		647 (80.3)		410 (76.8)
			Missing		1 (<0.0001)		1 (<0.0001)		0 (0.0)		0 (0.0)		0 (0.0)		0 (0.0)		0 (0.0)		0 (0.0)		0 (0.0)		0 (0.0)		0 (0.0)		0 (0.0)		0 (0.0)		0 (0.0)		0 (0.0)		0 (0.0)		0 (0.0)		0 (0.0)		0 (0.0)		0 (0.0)		0 (0.0)	0 (0.0%)
	Smoking history, n (%)g		Current/Former Smoker		NA		NA		NA		13829 (52.9)		10746 (52.6)		3083 (54.0)		2285 (49.8)		1735 (49.4)		550 (51.3)		11713 (54.3)		9102 (53.8)		2611 (56.3)		716 (43.6)		440 (44.1)		276 (42.8)		162 (53.5)		102 (53.1)		60 (54.1)		554 (41.3)		338 (41.9)		216 (40.4)
			Never Smoker		NA		NA		NA		11263 (43.1)		8874 (43.4)		2389 (41.9)		2115 (46.1)		1644 (46.8)		472 (44.0)		8978 (41.7)		7139 (42.2)		1839 (39.7)		873 (53.1)		521 (52.2)		352 (54.6)		133 (43.9)		83 (43.2)		50 (45.0)		740 (55.2)		438 (54.3)		302 (56.6)
			Missing		NA		NA		NA		1049 (4.0)		814 (4.0)		235 (4.1)		186 (4.1)		135 (3.8)		50 (4.7)		864 (4.0)		679 (4.0)		185 (4.0)		54 (3.3)		37 (3.7)		17 (2.6)		8 (2.6)		7 (3.6)		1 (0.9)		46 (3.4)		30 (3.7)		16 (3.0)	16 (3.0%)
	Elixhauser comorbidity score group, n (%)g		<4		NA		NA		NA		8516 (32.6)		6579 (32.2)		1937 (33.9)		1661 (36.2)		1264 (36.0)		397 (37.0)		6855 (31.8)		5315 (31.4)		1540 (33.2)		577 (35.1)		343 (34.4)		234 (36.3)		117 (38.6)		81 (42.2)		36 (32.4)		460 (34.3)		262 (32.5)		198 (37.1)
			4-18		NA		NA		NA		9789 (37.4)		7546 (36.9)		2243 (39.3)		1726 (37.6)		1304 (37.1)		422 (39.4)		8063 (37.4)		6242 (36.9)		1821 (39.3)		507 (30.9)		340 (34.1)		167 (25.9)		119 (39.3)		70 (36.4)		49 (44.1)		388 (29.0)		270 (33.5)		118 (22.1)
			≥18		NA		NA		NA		7836 (30.0)		6309 (30.9)		1527 (26.8)		1199 (26.1)		946 (26.9)		253 (23.6)		6637 (30.8)		5363 (31.7)		1274 (27.5)		559 (34.0)		315 (31.6)		244 (37.8)		67 (22.1)		41 (21.4)		26 (23.5)		492 (36.7)		274 (34.0)		218 (40.8)
			Missing		NA		NA		NA		0 (0.0)		0 (0.0)		0 (0.0)		0 (0.0)		0 (0.0)		0 (0.0)		0 (0.0)		0 (0.0)		0 (0.0)		0 (0.0)		0 (0.0)		0 (0.0)		0 (0.0)		0 (0.0)		0 (0.0)		0 (0.0)		0 (0.0)		0 (0.0)	0 (0.0%)
	BMI, n (%)g		<25		NA		NA		NA		3471 (13.3)		2783 (13.6)		688 (12.1)		383 (8.4)		295 (8.4)		88 (8.2)		6836 (31.8)		5404 (32.0)		1432 (31.0)		192 (11.7)		130 (13.0)		62 (9.6)		22 (7.3)		16 (8.4)		6 (5.4)		170 (12.7)		114 (14.2)		56 (10.5)
			25-29.9		NA		NA		NA		8177 (31.3)		6459 (31.7)		1718 (30.2)		1341 (29.3)		1055 (30.0)		286 (26.7)		11589 (53.9)		8995 (53.3)		2594 (56.1)		519 (31.7)		333 (33.5)		186 (28.9)		85 (28.1)		57 (29.8)		28 (25.2)		434 (32.5)		276 (34.3)		158 (29.6)
			≥30		NA		NA		NA		14442 (55.4)		11152 (54.7)		3290 (57.8)		2853 (62.3)		2157 (61.4)		696 (65.0)		3088 (14.4)		2488 (14.7)		600 (13.0)		928 (56.6)		532 (53.5)		396 (61.5)		195 (64.6)		118 (61.8)		77 (69.4)		733 (54.8)		414 (51.5)		319 (59.8)
			Missing		NA		NA		NA		51 (0.2)		40 (0.2)		11 (0.2)		9 (0.2)		7 (0.2)		7 (0.2)		2 (0.2)		42 (0.2)		33 (0.2)		9 (0.2)		4 (0.2)		3 (0.3)		1 (0.2)		1 (0.3)		1 (0.5)		0 (0.0)		3 (0.2)		2 (0.2)	1 (0.2%)
	Co-insurance, n (%)g		Medicare		NA		NA		NA		8978 (34.3)		7389 (36.2)		1589 (27.9)		1346 (29.4)		1075 (30.6)		271 (25.3)		7632 (35.4)		6314 (37.3)		1318 (28.4)		585 (35.6)		376 (37.7)		209 (32.4)		176 (58.1)		129 (67.2)		47 (42.3)		409 (30.5)		247 (30.6)		162 (30.3)
			Other		NA		NA		NA		7179 (27.5)		5460 (26.7)		1719 (30.1)		1460 (31.8)		1118 (31.8)		342 (31.9)		5719 (26.5)		4342 (25.7)		1377 (29.7)		655 (39.9)		399 (40.0)		256 (39.7)		89 (29.4)		41 (21.4)		48 (43.2)		566 (42.2)		358 (44.4)		208 (39.0)
			None-only VA healthcare		NA		NA		NA		9984 (38.2)		7585 (37.1)		2399 (42.0)		1780 (38.8)		1321 (37.6)		459 (42.8)		8204 (38.1)		6264 (37.0)		1940 (41.9)		403 (24.5)		223 (22.3)		180 (27.9)		38 (12.5)		22 (11.4)		16 (14.4)		365 (27.2)		201 (24.9)		164 (30.7)
			Missing		NA		NA		NA		0 (0.0)		0 (0.0)		0 (0.0)		0 (0.0)		0 (0.0)		0 (0.0)		0 (0.0)		0 (0.0)		0 (0.0)		0 (0.0)		0 (0.0)		0 (0.0)		0 (0.0)		0 (0.0)		0 (0.0)		0 (0.0)		0 (0.0)		0 (0.0)	0 (0.0%)
	Any VA healthcare visit prior 12 months, n (%)g		No		NA		NA		NA		201 (0.8)		156 (0.8)		45 (0.8)		41 (0.9)		32 (0.9)		9 (0.8)		160 (0.7)		124 (0.7)		36 (0.8)		13 (0.8)		10 (1.0)		3 (0.5)		4 (1.3)		3 (1.6)		1 (0.9)		9 (0.7)		7 (0.9)		2 (0.4)
			Yes		NA		NA		NA		25940 (99.2)		20278 (99.2)		5662 (99.2)		4545 (99.1)		3482 (99.1)		1063 (99.2)		21395 (99.3)		16796 (99.3)		4599 (99.2)		1630 (99.2)		988 (99.0)		642 (99.5)		299 (98.7)		189 (98.4)		110 (99.1)		1331 (99.3)		799 (99.1)		532 (99.6)
			Missing		NA		NA		NA		0 (0)		0 (0.0)		0 (0)		0 (0.0)		0 (0.0)		0 (0.0)		0 (0.0)		0 (0.0)		0 (0.0)		0 (0.0)		0 (0.0)		0 (0.0)		0 (0.0)		0 (0.0)		0 (0.0)		0 (0.0)		0 (0.0)		0 (0.0)	0 (0.0%)
	Geographic region, n (%)g		Midwest		NA		NA		NA		3828 (14.6)		3004 (14.7)		824 (14.4)		882 (19.2)		687 (19.6)		195 (18.2)		2946 (13.7)		2317 (13.7)		629 (13.6)		117 (7.1)		78 (7.8)		39 (6.0)		23 (7.6)		19 (9.9)		4 (3.6)		94 (7.0)		59 (7.3)		35 (6.6)
			Northeast		NA		NA		NA		2271 (8.7)		1845 (9.0)		426 (7.5)		345 (7.5)		273 (7.8)		72 (6.7)		1926 (8.9)		1572 (9.3)		354 (7.6)		289 (17.6)		191 (19.1)		98 (15.2)		67 (22.1)		48 (25.0)		19 (17.1)		222 (16.6)		143 (17.7)		79 (14.8)
			South		NA		NA		NA		11312 (43.3)		8690 (42.5)		2622 (45.9)		2042 (44.5)		1540 (43.8)		502 (46.8)		9270 (43.0)		7150 (42.3)		2120 (45.7)		727 (44.2)		418 (41.9)		309 (47.9)		128 (42.2)		69 (35.9)		59 (53.2)		599 (44.7)		349 (43.3)		250 (46.8)
			West		NA		NA		NA		6002 (23.0)		4789 (23.4)		1213 (21.3)		861 (18.8)		675 (19.2)		186 (17.4)		5141 (23.9)		4114 (24.3)		1027 (22.2)		320 (19.5)		196 (19.6)		124 (19.2)		48 (15.8)		34 (17.7)		14 (12.6)		272 (20.3)		162 (20.1)		110 (20.6)
			Missing		NA		NA		NA		2728 (10.4)		2106 (10.3)		622 (10.9)		456 (9.9)		339 (9.6)		117 (10.9)		2272 (10.5)		1767 (10.4)		505 (10.9)		190 (11.6)		115 (11.5)		75 (11.6)		37 (12.2)		22 (11.5)		15 (13.5)		153 (11.4)		93 (11.5)		60 (11.2)	60 (11.2%)
	Legend:
	a Identified by VA CSDR as PCR/antigen laboratory as COVID-tested GWEV from CSP2006/MVP029 expanded study cohort during pre-vaccine study period 3/1/2020-12/31/2020.
	b Classified as COVID+ if any COVID test performed was confirmed definite positive.
	c Classified as COVID- if all COVID testing performed during study period resulted only in confirmed definite COVID- finding.
	d Identified by VA CSDR as PCR/antigen laboratory as COVID-tested deployed GWV from original CSP2006 parent cohort who completed 2018 GW survey to classify GWI case-status
	e DoD confirmed GWEV deployment status-- deployed if ≥1 day active service in PG conflict theater during 1990-1991 Gulf War, non-deployed if served only elsewhere.
	f Previously determined in earlier published research in parent cohort using application of CDC severe (Fukuda) criteria to survey responses to classify as meeting criteria for (GWI+) or not (GWI-).
	g VA CSDR algorithmic extraction from VA EHR databases using pre-specified phenotype definitions for period spanning two years prior to COVID index test date; data available only for those ever COVID-tested.
	Abbreviations:
	CDC, Centers for Disease Control and Prevention
	COVID+, VA PCR/antigen laboratory test confirmed definite COVID+ test finding between 3/1/2020-12/31/2020
	COVID-, VA PCR/antigen laboratory test findings all confirmed definite COVID-
	CSP 2006, VA Cooperative Studies Program Gulf War Era Veteran (GWEV) Cohort 2006 (also Million Veteran Program (MVP) study 029)
	CSDR, VA's COVID Shared Data Resource
	DoD, U.S. Department of Defense
	EHR, electronic health record
	GWI+, Gulf War Illness positive for severe CDC GWI criteria; GWI-, Gulf War Illness absent as not meet CDC GWI criteria
	GWEV, DoD confirmed veteran with at least 1 day active U.S. military service of any type during 1990-1991 Gulf War era period (08/02/1990-7/31/1991)
	GWV, DoD confirmed GWEV deployed to serve in PG conflict theater during 1990-1991 Gulf War period
	MVP, VA's Million Veteran Program
	NA, Not applicable as not included in CSDR as not COVID tested in 2020.
	PCR, polymerase chain reaction
	VA, U.S. Department of Veterans Affaris
