# Supplementary material for: Association between deployment and Gulf War Illness and adverse COVID outcomes in a nationwide cohort of 1990–1991 Gulf Era war veterans in the VA’s Million Veteran Program
Source: PLoS One. 2026 Jun 15;21(6):e0348594. doi: 10.1371/journal.pone.0348594 (PMC13268159; doi:10.1371/journal.pone.0348594)
Supplement: S3 Table — Age-adjusted COVID-related mortality rates per 1,000 persons and mortality rate ratios (deployed vs. non-deployed) in three sections: (A) lab-confirmed COVID⁺ in the overall CSP2006 cohort (N = 4,586); (B) lab-confirmed COVID⁻ (N = 21,555); and (C) the deployed GWV surveyed subcohort (N = 1,643) by COVID test status and GWI case status (GWI ⁺ /GWI⁻). Age strata are 47–59, 60–69, and ≥70 years. Rates and rate ratios are presented with 95% confidence intervals. (XLSX) [file pone.0348594.s003.xlsx]

## Sheet: S3 Table
S3 Table. COVID-related mortality ratesa in CSP2006/MVP029 Gulf War era veteran (GVWEV) cohort by deployment, Gulf War Illness (GWI)b and COVID lab-test statusc.
	A. Lab-confirmed COVID+ in overall CSP2006 GWEV cohort in 2020 (N=4,586)
	Deployed COVID+ (N=1,072)									Non-Deployed COVID+ (N=3,514)
	Age-strata	Sample size	% of total sample size	# COVID deaths	% total deaths COVID-related	Age-adjusteda COVID-mortality rate/1,000	Lower 95% CI	Upper 95% CI		Age-strata	Sample size	% of total sample size	# COVID deaths	% total deaths COVID-related	Age-adjusteda COVID-mortality rate/1,000	Lower 95% CI	Upper 95% CI
	47-59	723	67.444	11	47.8261	7.60307	3.10994	12.0962		47-59	1960	55.7769	18	23.3766	4.58935	2.46918	6.70952
	60-69	272	25.3731	10	43.4783	12.1222	4.6088	19.6357		60-69	1054	29.9943	26	33.7662	8.13363	5.00717	11.2601
	70+	77	7.18284	2	8.69565	4.42976	0	10.5691		70+	500	14.2288	33	42.8571	11.256	7.41555	15.0965
	Total	1072	100	23	100	24.1551	14.2832	34.027		Total	3514	100	77	100	23.979	18.623	29.335
	Overall Age-adjusted COVID-related mortality rate ratio (95% CI):						1.00734	(0.54-1.47)
	B. Lab-confirmed COVID- in overall CSP2006 GWEV cohort in 2020 (N=21,555)
	Deployed COVID- (N=4,635)									Non-Deployed COVID- (N=16.920)
	Age-strata	Sample size	% of total sample size	# COVID deaths	% total deaths COVID-related	Age-adjusteda COVID-mortality rate/1,000	Lower 95% CI	Upper 95% CI		Age-strata	Sample size	% of total sample size	# COVID deaths	% total deaths COVID-related	Age-adjusteda COVID-mortality rate/1,000	Lower 95% CI	Upper 95% CI
	47-59	2946	63.5599	1	33.3333	0.169687	0	0.502275		47-59	8207	48.5047	2	25	0.121781	0	0.290561
	60-69	1320	28.479	2	66.6667	0.499583	0	1.19197		60-69	6043	35.7151	4	50	0.218253	0.00436505	0.43214
	70+	369	7.96117	0	0	0	0	0		70+	2670	15.7801	2	25	0.12775	0	0.304801
	Total	4635	100	3	100	0.669271	0	1.42662		Overall	16920	100	8	100	0.467783	0.143626	0.791941
	Overall Age-adjusted COVID-related mortality rate ratio (95% CI):						1.43	(0.10-2.76)
	C. Never COVID tested in overal GWEV cohort in 2020 (N=110,727)
	Deployed never tested (N=24,178)									Non-Deployed never tested (N=86,549)
	Age-strata	Sample size b	% of total sample size	# COVID deaths	% total deaths COVID-related	Age-adjusteda COVID-mortality rate/1,000	Lower 95% CI	Upper 95% CI		Age-strata	Sample size b	% of total sample size	# COVID deaths	% total deaths COVID-related	Age-adjusteda COVID-mortality rate/1,000	Lower 95% CI	Upper 95% CI
	47-59	14722	60.9506	5	29.4118	0.169722	0.0209541	0.31849		47-59	39785	46.0235	8	10.1266	0.100486	0.0308528	0.170119
	60-69	7141	29.5645	10	58.8235	0.461735	0.175549	0.747921		60-69	29250	33.8365	21	26.5823	0.236726	0.135476	0.337975
	70+	2291	9.48497	2	11.7647	0.148883	0	0.355225		70+	17410	20.14	50	63.2911	0.489792	0.354029	0.625556
	Total	24154	100	17	100	0.78034	0.40939	1.15129		Total	86445	100	79	100	0.827004	0.644635	1.00937
	Overall Age-adjusted COVID-related mortality rate ratio (95% CI):						0.943575	(0.42-1.47)
	D. Deployed GWV subcohort confirmed COVID+ (N=303)					c,d
	GWI+ (N=111)									GWI- (N=192)
	Age-strata	Sample size	% of total sample size	# COVID deaths	% total deaths COVID-related	Age-adjusteda COVID-mortality rate/1,000	Lower 95% CI	Upper 95% CI		Age-strata	Sample size	% of total sample size	# COVID deaths	% total deaths COVID-related	Age-adjusteda COVID-mortality rate/1,000	Lower 95% CI	Upper 95% CI
	47-59	70	63.0631	1	50	7.13899	0	21.1314		47-59	114	59.375	4	66.6667	8.76718	0.350687	34.718
	60-69	29	26.1261	1	50	11.3698	0	33.6547		60-69	60	31.25	2	33.3333	7.77169	0	26.2234
	70+	12	10.8108	0	0	0	NA	NA		70+	18	9.375	0	0	0	NA	NA
	Total	111	100	2	100	13.0877	0	44.1607		Total	192	100	6	100	11.6454	5.70029	51.3501
	Overall Age-adjusted COVID-related mortality rate ratio (95% CI):						0.65	(0-2.25)
	Legend:
a	Direct age-adjustment using the age distribution of the overall CSP2006 COVID-study eligible cohort (N=136,868).
b	Total sample size with valid ages 99.9% of total never-tested sub-groups, % based on total sample size with valid ages.
c	VA CSDR confirmed PCR/antigen testing performed with definite COVID test results, ever COVID+ or always COVID- between 3/1/2020-12/31/2020.
d	Gulf War Illness (GWI) case-status (+/-) based on prior CSP2006 published classification of DoD-confirmed deployed surveyed subcohort members20 based on CDC (Fukuda) severe criteria for GWI.
	Abbreviations:
	CDC, Centers for Disease Control and Prevention
	CI, confidence interval
	COVID+, VA CSDR confirmed PCR/antigen laboratory test performed finding confirmed definite COVID finding
	COVID-, VA CSDR confirmed all PCR/antigen laboratory tests performed in 2020 all confirmed definite COVID negative
	CSDR, VA's COVID Shared Data Resource
	CSP, VA Cooperative Studies Program
	DoD, U.S. Department of Defense
	GWI+, Gulf War Illness present based on CDC severe criteria; GWI- determined absent if not meet criteria in participants with complete survey responses
	GWV, GWEV who deployed to PG conflict theater serve in 1990-1991 Gulf War
	GWEV, DoD confirmed military service during the 1990-1991 Gulf War era
	MVP, VA's Million Veteran Program
	NA, Not applicable
	VA, U.S. Department of Veterans Affairs
